# Supplementary material for: Mechanism of oxymatrine in the treatment of cryptosporidiosis through TNF/NF-κB signaling pathway based on network pharmacology and experimental validation
Source: Sci Rep. 2024 Jun 24;14:14469. doi: 10.1038/s41598-024-65362-0 (PMC11196726; doi:10.1038/s41598-024-65362-0)
Supplement: Supplementary file 1 — Supplementary Information 1. [file 41598_2024_65362_MOESM1_ESM.xlsx]

## Sheet: TNF-α
		CT	β-actin-CT
control1	TNF-a	29.9926	14.7571	15.2355	2.59214e-05	2.9235e-05	0.886657	1
control1	TNF-a	29.7545	14.7479	15.0065	3.03803e-05		1.03918
control1	TNF-a	29.8975	14.9388	14.9587	3.14032e-05		1.07417
CPS model 1	TNF-a	27.2083	14.5918	12.6165	0.000159243	2.9235e-05	5.44701	5.76026
CPS model 1	TNF-a	27.1971	14.9949	12.2022	0.000212215		7.25894
CPS model 1	TNF-a	27.4791	14.6109	12.8682	0.000133745		4.57484
OMT 1	TNF-a	29.8557	14.3532	15.5025	2.15425e-05	2.9235e-05	0.736876	1.00775
OMT 1	TNF-a	28.7752	14.1397	14.6355	3.92886e-05		1.34389
OMT 1	TNF-a	29.377	14.2296	15.1474	2.75533e-05		0.942477
control2	TNF-a	28.7114	12.7669	15.9445	1.58575e-05	1.12683e-05	1.40727	1
control2	TNF-a	28.7655	12.2599	16.5056	1.07481e-05		0.953829
control2	TNF-a	28.8935	11.8098	17.0837	7.19936e-06		0.638903
CPS model 2	TNF-a	28.9195	13.9982	14.9213	3.22291e-05	1.12683e-05	2.86015	3.1646
CPS model 2	TNF-a	28.765	13.9871	14.7778	3.55986e-05		3.15917
CPS model 2	TNF-a	28.7667	14.1261	14.6406	3.91516e-05		3.47448
OMT 2	TNF-a	29.7219	13.1775	16.5445	1.04622e-05	1.12683e-05	0.928458	0.910836
OMT 2	TNF-a	29.9885	13.5263	16.4623	1.10754e-05		0.98288
OMT 2	TNF-a	30.1916	13.4699	16.7216	9.25321e-06		0.821171
control3	TNF-a	29.5185	15.1229	14.3956	4.63984e-05	4.56148e-05	1.01718	1
control3	TNF-a	29.2128	14.9925	14.2203	5.2392e-05		1.14857
control3	TNF-a	29.5363	14.8547	14.6816	3.80539e-05		0.834245
CPS model 3	TNF-a	26.38	14.3262	12.0537	0.000235215	4.56148e-05	5.15655	6.02017
CPS model 3	TNF-a	25.9772	14.406	11.5712	0.000328638		7.20464
CPS model 3	TNF-a	26.3679	14.4585	11.9094	0.000259973		5.69931
OMT 3	TNF-a	28.5063	14.4609	14.0454	5.91453e-05	4.56148e-05	1.29663	1.44109
OMT 3	TNF-a	28.0065	14.4558	13.5507	8.33361e-05		1.82695
OMT 3	TNF-a	28.5889	14.4315	14.1575	5.47233e-05		1.19968

## Sheet: IL-6
		CT	β-actin-CT
control1	IL-6	34.3224	14.6132	19.7092	1.16666e-06	1.72045e-06	0.678111	1
control1	IL-6	33.7821	14.7784	19.0037	1.90249e-06		1.10581
control1	IL-6	33.6025	14.736	18.8665	2.09221e-06		1.21608
CPS model 1	IL-6	33.1803	14.8374	18.3429	3.00772e-06	1.72045e-06	1.74821	2.06356
CPS model 1	IL-6	33.6635	14.8358	18.8277	2.14926e-06		1.24924
CPS model 1	IL-6	32.3754	14.9017	17.4738	5.49377e-06		3.19322
OMT 1	IL-6	32.7317	13.6651	19.0667	1.82122e-06	1.72045e-06	1.05857	0.750851
OMT 1	IL-6	34.4085	13.5338	20.8747	5.20087e-07		0.302297
OMT 1	IL-6	32.9478	13.6336	19.3142	1.5341e-06		0.891682
control2	IL-6	34.2619	14.7571	19.5049	1.34417e-06	1.93183e-06	0.695799	1
control2	IL-6	33.4338	14.7479	18.6859	2.37136e-06		1.22752
control2	IL-6	33.8138	14.9388	18.875	2.07997e-06		1.07668
CPS model 2	IL-6	31.2393	14.5918	16.6475	9.74078e-06	1.93183e-06	5.04225	4.36476
CPS model 2	IL-6	31.6985	14.9949	16.7036	9.36943e-06		4.85002
CPS model 2	IL-6	31.9135	14.6109	17.3026	6.18576e-06		3.20201
OMT 2	IL-6	32.6997	14.4609	18.2388	3.23268e-06	1.93183e-06	1.67337	1.83257
OMT 2	IL-6	32.3539	14.4558	17.8982	4.09368e-06		2.11906
OMT 2	IL-6	32.643	14.4315	18.2116	3.29431e-06		1.70528
control3	IL-6	34.4397	14.4104	20.0292	9.34535e-07	1.79398e-06	0.520929	1
control3	IL-6	32.4624	14.3075	18.1548	3.42646e-06		1.90998
control3	IL-6	33.7853	13.8837	19.9017	1.02094e-06		0.569093
CPS model 3	IL-6	29.6641	13.3193	16.3448	1.20149e-05	1.79398e-06	6.69735	4.04208
CPS model 3	IL-6	30.3924	13.3826	17.0098	7.57787e-06		4.22405
CPS model 3	IL-6	32.1073	13.2878	18.8196	2.16146e-06		1.20484
OMT 3	IL-6	33.5738	13.1818	20.392	7.26776e-07	1.79398e-06	0.405119	0.799801
OMT 3	IL-6	32.6511	13.1621	19.489	1.35906e-06		0.757565
OMT 3	IL-6	31.9574	13.1755	18.7819	2.21865e-06		1.23672
